# Supplementary material for: Prediction of Altered 3′- UTR miRNA-Binding Sites from RNA-Seq Data: The Swine Leukocyte Antigen Complex (SLA) as a Model Region
Source: PLoS One. 2012 Nov 6;7(11):e48607. doi: 10.1371/journal.pone.0048607 (PMC3490867; doi:10.1371/journal.pone.0048607)
Supplement: Table S1 — Nucleotide variability of SLA-1, SLA-3 and SLA-6, and accession numbers of the retrieved SLA-1, SLA-3 and SLA-6 alleles. (XLSX) [file pone.0048607.s002.xlsx]

## Sheet: Feuil1
	SLA-1 (OTTSUST00000000896)	SLA-3 (OTTSUST00000001101)	SLA-6 (OTTSUST00000000780)
Number of variable positions/number of positions (%)	Exon 1: 6/64 (9.4)	Exon 1: 12/64 (18.5)	Exon 1: 0/73 (0)
	Exon 2: 65/270 (24.1)	Exon 2: 57/279 (20.4)	Exon 2: 1/345 (0.3)
	Exon 3: 59/276 (21.3)	Exon 3: 46/276 (16.7)	Exon 3: 4/276 (1.4)
	Exon 4: 16/276 (5.8)	Exon 4: 22/288 (7.6)	Exon 4: 7/276 (2.5)
	Exon 5: 14/111 (12.6)	Exon 5: 19/114 (16.6)	Exon 5: 2/102 (1.9)
	Exon 6: 0/33 (0)	Exon 6: 1/33 (3.0)	Exon 6: 0/33 (0)
	Exon 7: 5/51 (9.8)	Exon 7: 7/51 (13.7)	Exon 7 (UTR): 2/91 (2.1)
	Exon 8 (UTR): 152/385 (39.5)	Exon 8 (UTR): 45/368 (12.3)
Representative alleles for 3'_UTR	GI:113197110	GI:29027444	GI:20378709
	GI:113197112	GI:20378713	GI:113197122
	GI:123186748	GI:157313349	GI:20378707
	GI:123186752	GI:168208445
	GI:148469869	GI:281324318
	GI:168828734	GI:281324316
	GI:168828736	GI:113197118
	GI:168828738	GI:168208439
	GI:168828742	GI:148469873
	GI:168828748	GI:29027448
	GI:168828750	GI:83415432
	GI:168828754	GI:29027446
	GI:168828756	GI:83415436
	GI:18652155	GI:281324308
	GI:20378697	GI:168208449
	GI:20378719	GI:113197120
	GI:20378723
	GI:23598121
	GI:23598134
	GI:281324286
	GI:281324290
	GI:281324298
	GI:281324322
	GI:281324324
	GI:29027440
	GI:29027442
	GI:339790776
	GI:339790778
	GI:339790780
	GI:339790782
	GI:38503439
	GI:83415442
For exon by exon DNA polymorphism a total of 38, 34 and 16 alleles were analyzed for SLA-1, SLA-3 and SLA-6 respectively.
Only the coding regions of the first exons were considered.
As sequences weren't full-length, the length of the last exon was shorten to maximize the number of sequences.
For SLA-3 exon 6, one allele (GI:281324310) was not considered because of a large deletion, 30 among the 33nt.
