# Supplementary material for: Prediction of Altered 3′- UTR miRNA-Binding Sites from RNA-Seq Data: The Swine Leukocyte Antigen Complex (SLA) as a Model Region
Source: PLoS One. 2012 Nov 6;7(11):e48607. doi: 10.1371/journal.pone.0048607 (PMC3490867; doi:10.1371/journal.pone.0048607)
Supplement: Table S2 — miRNA target prediction in SLA-1, SLA-3 and SLA-6 alleles by TargetScan, PACMIT and TargetSpy. Underlined microRNAs were predicted by both TargetScan and PACMIT. (XLSX) [file pone.0048607.s003.xlsx]

## Sheet: Feuil1
SLA-1	VEGA	GI:113197110	GI:113197112	GI:123186748	GI:123186752	GI:148469869	GI:168828734	GI:168828736	GI:168828738	GI:168828742	GI:168828748	GI:168828750	GI:168828754	GI:168828756	GI:18652155	GI:20378697	GI:20378719	GI:20378723	GI:23598121	GI:23598134	GI:281324286	GI:281324290	GI:281324298	GI:281324322	GI:281324324	GI:29027440	GI:29027442	GI:339790776	GI:339790778	GI:339790780	GI:339790782	GI:38503439	GI:83415442
TargetScan	miR-1224	miR-1224	miR-1224	miR-1224	miR-1224	miR-1224	miR-1224	miR-1224	miR-106a	miR-1224	miR-1224	miR-1224	miR-1224	miR-1224	miR-1224	miR-1224	miR-1224	miR-1224	miR-1224	miR-1224	miR-1224	miR-1224	miR-1224	miR-146b	miR-1224	miR-1224	miR-1224	miR-224	miR-1296	miR-224	miR-224	miR-1224	miR-1224
PACMIT	miR-1306-5p	miR-1306-5p	miR-1306-5p	miR-1306-5p	miR-1306-5p	miR-1306-5p	miR-1306-5p	miR-1306-5p	miR-142-5p	miR-1306-5p	miR-1306-5p	miR-1306-5p	miR-1306-5p	miR-1306-5p	miR-1306-5p	miR-1306-5p	miR-1306-5p	miR-1306-5p	miR-1306-5p	miR-1306-5p	miR-1306-5p	miR-1306-5p	miR-1306-5p	miR-199a	miR-1306-5p	miR-1306-5p	miR-1306-5p	miR-455	miR-224	miR-455	miR-455	miR-1306-5p	miR-1306-5p
	miR-183	miR-183	miR-183	miR-183	miR-183	miR-183	miR-183	miR-183	miR-146b	miR-183	miR-183	miR-183	miR-183	miR-183	miR-183	miR-183	miR-183	miR-183	miR-183	miR-183	miR-199a	miR-199a	miR-199a	miR-199a-5p	miR-199a	miR-183	miR-183		miR-455			miR-183	miR-183
	miR-199a	miR-199a	miR-199a	miR-199a	miR-199a	miR-199a	miR-199a	miR-199a	miR-17-5p	miR-199a	miR-199a	miR-199a	miR-199a	miR-199a	miR-199a	miR-199a	miR-224	miR-199a	miR-199a	miR-199a	miR-199a-5p	miR-199a-5p	miR-199a-5p	miR-199b	miR-199a-5p	miR-199a	miR-199a					miR-199a	miR-199a
	miR-199a-5p	miR-199a-5p	miR-199a-5p	miR-199a-5p	miR-199a-5p	miR-199a-5p	miR-199a-5p	miR-199a-5p	miR-199a	miR-199a-5p	miR-199a-5p	miR-199a-5p	miR-199a-5p	miR-199a-5p	miR-199a-5p	miR-199a-5p	miR-421	miR-199a-5p	miR-199a-5p	miR-199a-5p	miR-199b	miR-199b	miR-199b	miR-361-5p	miR-199b	miR-199a-5p	miR-199a-5p					miR-199a-5p	miR-199a-5p
	miR-199b	miR-199b	miR-199b	miR-199b	miR-199b	miR-199b	miR-199b	miR-199b	miR-199a-5p	miR-199b	miR-199b	miR-199b	miR-199b	miR-199b	miR-199b	miR-199b	miR-455	miR-199b	miR-199b	miR-199b	miR-224	miR-224	miR-224	miR-455	miR-224	miR-199b	miR-199b					miR-199b	miR-199b
	miR-224	miR-21	miR-21	miR-21	miR-21	miR-224	miR-224	miR-374as	miR-199b	miR-224	miR-224	miR-224	miR-224	miR-224	miR-374as	miR-421	miR-545	miR-374as	miR-216	miR-34a	miR-34a	miR-455	miR-455	miR-532-3p	miR-455	miR-21	miR-224					miR-224	miR-224
	miR-421	miR-224	miR-224	miR-362	miR-362	miR-421	miR-421	miR-374b-3p	miR-20	miR-34a	miR-34a	miR-421	miR-421	miR-421	miR-374b-3p	miR-490		miR-374b-3p	miR-224	miR-34c	miR-34c	miR-532-3p	miR-532-3p	miR-92b-5p	miR-532-3p	miR-224	miR-421					miR-421	miR-421
	miR-455	miR-362	miR-34a	miR-421	miR-421	miR-455	miR-455	miR-421	miR-374as	miR-34c	miR-34c	miR-455	miR-455	miR-455	miR-421	miR-532-3p		miR-421	miR-421	miR-374as	miR-455					miR-362	miR-455					miR-455	miR-455
	miR-532-3p	miR-421	miR-34c	miR-490	miR-490	miR-532-3p	miR-490	miR-455	miR-374b-3p	miR-421	miR-421	miR-532-3p	miR-532-3p	miR-532-3p	miR-455	miR-545		miR-455	miR-455	miR-374b-3p	miR-532-3p					miR-421	miR-532-3p					miR-532-3p	miR-532-3p
	miR-545	miR-455	miR-362	miR-532-3p	miR-532-3p	miR-545	miR-532-3p	miR-490	miR-421	miR-455	miR-455	miR-545	miR-545	miR-545	miR-490	miR-7		miR-490	miR-532-3p	miR-421						miR-455	miR-545					miR-545	miR-545
		miR-532-3p	miR-421	miR-545	miR-545		miR-545	miR-532-3p	miR-455	miR-532-3p	miR-532-3p				miR-532-3p	miR-92b-5p		miR-532-3p	miR-545	miR-455						miR-532-3p
		miR-545	miR-455	miR-7	miR-7		miR-7	miR-545	miR-490	miR-545	miR-545				miR-545			miR-545		miR-490						miR-545
			miR-532-3p	miR-92b-5p	miR-92b-5p		miR-92b-5p	miR-7	miR-491						miR-7			miR-7		miR-532-3p
			miR-545					miR-92b-5p	miR-7						miR-92b-5p			miR-92b-5p		miR-545
									miR-92b-5p											miR-7
																				miR-92b-5p
TargetSpy	ssc-miR-205	None	ssc-miR-205	ssc-miR-205	ssc-miR-205	ssc-miR-205	ssc-miR-545	ssc-miR-545	ssc-miR-183	ssc-miR-205	ssc-miR-205	ssc-miR-205	ssc-miR-205	ssc-miR-17-3p	ssc-miR-148b	ssc-miR-205	ssc-miR-205	ssc-miR-148b	ssc-miR-205	ssc-miR-148b	ssc-miR-224	ssc-miR-224	ssc-miR-224	None	ssc-miR-224	ssc-miR-205	ssc-miR-205	ssc-miR-224	ssc-miR-224	ssc-miR-224	ssc-miR-224	ssc-miR-205	ssc-miR-205
	ssc-miR-224		ssc-miR-224			ssc-miR-224				ssc-miR-224	ssc-miR-224	ssc-miR-224	ssc-miR-224	ssc-miR-205	ssc-miR-545		ssc-miR-224	ssc-miR-545	ssc-miR-224	ssc-miR-545	ssc-miR-30d	ssc-miR-2320*	ssc-miR-26a		ssc-miR-2320*	ssc-miR-224	ssc-miR-224	ssc-miR-2320*		ssc-miR-2320*	ssc-miR-2320*	ssc-miR-224	ssc-miR-224
	ssc-miR-2320*					ssc-miR-339-3p						ssc-miR-26a	ssc-miR-26a	ssc-miR-224			ssc-miR-2320*		ssc-miR-26a			ssc-miR-26a			ssc-miR-26		ssc-miR-339-3p					ssc-miR-26a	ssc-miR-26a
	ssc-miR-34c													ssc-miR-34c			ssc-miR-339-3p		ssc-miR-505														ssc-miR-34c
SLA-3	VEGA	gi_29027444	gi_20378713	gi_157313349	gi_168208445	gi_281324318	gi_281324316	gi_113197118	gi_168208439	gi_148469873	gi_29027448	gi_83415432	gi_29027446	gi_83415436	gi_281324308	gi_168208449	gi_113197120
TargetScan	miR-1224	miR-1224	miR-1224	miR-1224	miR-1224	miR-1224	miR-1224	miR-1224	miR-105-1	miR-204	miR-1224	miR-1224	miR-1224	miR-1224	miR-1224	miR-1224	miR-1224
PACMIT	miR-1306-5p	miR-128	miR-1306-5p	miR-1306-5p	miR-128	miR-1306-5p	miR-1306-5p	miR-1306-5p	miR-105-2	miR-224	miR-1306-5p	miR-1306-5p	miR-1306-5p	miR-1306-5p	miR-128	miR-128	miR-1306-5p
	miR-19a	miR-1306-5p	miR-19a	miR-92b-5p	miR-1306-5p	miR-204	miR-204	miR-204	miR-1224	miR-455	miR-199a-3p	miR-204	miR-199a-3p	miR-204	miR-1306-5p	miR-1306-5p	miR-204
	miR-19b	miR-199a-3p	miR-19b		miR-204	miR-224	miR-224	miR-224	miR-1306-5p	miR-487b	miR-204	miR-224	miR-204	miR-224	miR-204	miR-133a-3p	miR-224
	miR-204	miR-204	miR-204		miR-224	miR-455	miR-455	miR-487b	miR-133a-3p	miR-664-5p	miR-224	miR-339-3p	miR-224	miR-664-5p	miR-224	miR-204	miR-455
	miR-224	miR-224	miR-224		miR-27a	miR-664-5p	miR-664-5p	miR-664-5p	miR-133b	miR-92b-5p	miR-455	miR-455	miR-487b		miR-27a	miR-224	miR-487b
	miR-421	miR-27a	miR-421		miR-27b	miR-92b-5p	miR-92b-5p	miR-92b-5p	miR-204		miR-487b	miR-664-5p	miR-92b-5p		miR-27b	miR-27a	miR-664-5p
	miR-487b	miR-27b	miR-487b		miR-339-3p				miR-216		miR-92b-5p	miR-92b-5p			miR-339-3p	miR-27b	miR-92b-5p
	miR-664-5p	miR-339-3p	miR-664-5p		miR-455				miR-224						miR-455	miR-339-3p
	miR-92b-5p	miR-455	miR-92b-5p		miR-664-5p				miR-664-5p						miR-664-5p	miR-455
		miR-487b							miR-92b-5p							miR-664-5p
TargetSpy	ssc-miR-17-3p	ssc-miR-224	ssc-miR-17-3p	None	ssc-miR-224	None	None	ssc-miR-17-3p	ssc-miR-216	None	None	None	ssc-miR-17-3p	ssc-miR-17-3p	ssc-miR-224	ssc-miR-224	None
	ssc-miR-19b		ssc-miR-19b											ssc-miR-224		ssc-miR-339-3p
	ssc-miR-503		ssc-miR-421											ssc-miR-2320*
			ssc-miR-503											ssc-miR-30d
SLA-6	VEGA	GI:20378709	GI:113197122	GI:20378707
TargetScan	miR-126s	miR-155	miR-129a	miR-126s
PACMIT	miR-155	miR-181a	miR-181a	miR-155
	miR-181a	miR-181b	miR-181b	miR-181a
	miR-181b	miR-181c	miR-181c	miR-181b
	miR-181c	miR-181d-5p	miR-181d-5p	miR-181c
	miR-181d-5p	miR-224	miR-224	miR-181d-5p
	miR-224	miR-383	miR-383	miR-224
	miR-383	miR-455	miR-455	miR-383
	miR-455	miR-676-5p	miR-676-5p	miR-455
	miR-676-5p			miR-676-5p
TargetSpy	ssc-miR-224	ssc-miR-181a	None	ssc-miR-181a
	ssc-miR-323	ssc-miR-224		ssc-miR-224
	ssc-miR-411	ssc-miR-323		ssc-miR-383
		ssc-miR-411		ssc-miR-411
