# Supplementary material for: Prediction of Altered 3′- UTR miRNA-Binding Sites from RNA-Seq Data: The Swine Leukocyte Antigen Complex (SLA) as a Model Region
Source: PLoS One. 2012 Nov 6;7(11):e48607. doi: 10.1371/journal.pone.0048607 (PMC3490867; doi:10.1371/journal.pone.0048607)
Supplement: Table S3 — SNPs identified in the SLA gene complex using a RNA-Seq data collection from different tissues. The “Y” indicates a SNP passing the identification filters. (XLSX) [file pone.0048607.s004.xlsx]

## Sheet: Feuil1
Gene	Reference allele	Variant allele	Position on VEGA	Mappability	Macrophages	Testis	Placenta	Pool of fetal tissues	Whole blood
RNF39	C	G	138602	1			Het
RNF39	AAG	-	138895	1			Het
RNF39	A	T	138988	1	Hom		Hom	Hom
SLA-1	A	T,G	330423	1	Hom G/G		Het T/G
SLA-1	G	C	330460	1			Het
SLA-3	G	A	400722	>1			Hom
SLA-3	A	C	400868	>1				Het
SLA-2	C	T	418178	>1			Het
SLA-2	G	A	418207	>1		Het
SLA-2	G	A	418218	>1		Het			Het
PRR3	G	A	578555	1		Het
PRR3	T	C	579487	1					Het
PRR3	G	A	579166	1	Hom	Het			Het
ABCF1	G	A	603197	1			Het
ABCF1	A	G	603368	1	Hom	Hom
PPP1R10	C	T	608672	>1			Het		Het
PPP1R10	G	A	609110	1		Het
PPP1R10	C	T	609186	1			Het
PPP1R10	A	G	609252	1	Hom
PPP1R10	C	T	609548	1	Het		Het
MRPS18B	T	C	632479	1	Het
SBAB-1051H9.6	-	G	671836	1				Het	Het
IER3	G	T	725440	1	Het
DDR1	T	C	850429	1				Het
DDR1	A	C	850612	1				Hom
HSPA1A	C	T	1379102	1				Hom
HSPA1A	A	G	1379188	1				Hom
CYP21A2	T	A	1552691	1		Hom
CREBL1	G	A	1617058	1	Het
CREBL1	T	C	1617204	1	Het
PBX2	C	T	1677698	1	Het
SLA-DQA	A	T	5048336	1	Hom	Hom			Het
SLA-DQA	G	A	5048703	1	Het				Hom
SLA-DQB1	C	T	5058212	1	Hom
TAP1	G	A	5154721	1	Hom
TAP1	T	-	5154946	1					Het
SLA-DOA	A	G	5271536	1	Hom
TRIM26	T	C	259876	1					Het
SLA-6	T	G	1106271	1					Hom
C7H6orf25	T	C	1298579	1					Het
GPSM3	A	G	1683446	1					Hom
SLA-DOB	G	A	5122494	1					Het
SLA-DOB	A	G	5122508	1					Het
PSMB9	G	A	5169346	1					Het
