# Supplementary material for: Prediction of Altered 3′- UTR miRNA-Binding Sites from RNA-Seq Data: The Swine Leukocyte Antigen Complex (SLA) as a Model Region
Source: PLoS One. 2012 Nov 6;7(11):e48607. doi: 10.1371/journal.pone.0048607 (PMC3490867; doi:10.1371/journal.pone.0048607)
Supplement: Table S6 — Accession numbers of the eight known SNPs within 3′-UTRs of genes of the SLA region retrieved from dbSNP database. (XLSX) [file pone.0048607.s007.xlsx]

## Sheet: Feuil1
VEGA Accession ID	Gene symbol	dbSNP/Illumina 60K SNP chip Accession Number
OTTSUSG00000000252	TNF	ISU10000867
OTTSUSG00000000364	UBD	rs55618885
OTTSUSG00000000211	C2	M1GA0009779
OTTSUSG00000000231	RNF5	rs10720561
OTTSUSG00000000231	RNF5	MARC0089437
OTTSUSG00000000170	SLA-DRA	rs55618951
OTTSUSG00000000179	SLA-DOA	M1GA0009826
OTTSUSG00000000187	COL11A2	DIAS0004691
